# Supplementary material for: A Next Generation Sequencing-Based Protocol for Screening of Variants of Concern in Autism Spectrum Disorder
Source: Cells. 2021 Dec 21;11(1):10. doi: 10.3390/cells11010010 (PMC8750892; doi:10.3390/cells11010010)
Supplement: Supplementary file 1 [file cells-11-00010-s001.zip]

Archive with 10 entries (9 files):
- cells-1413545-supplementary/
- __MACOSX/._cells-1413545-supplementary
- cells-1413545-supplementary/.DS_Store
- __MACOSX/cells-1413545-supplementary/._.DS_Store
- cells-1413545-supplementary/Figure_S2.pdf
- __MACOSX/cells-1413545-supplementary/._Figure_S2.pdf
- cells-1413545-supplementary/Figure_S1.pdf
- __MACOSX/cells-1413545-supplementary/._Figure_S1.pdf
- cells-1413545-supplementary/Table_S1.xlsx
- __MACOSX/cells-1413545-supplementary/._Table_S1.xlsx
