# Supplementary material for: A Next Generation Sequencing-Based Protocol for Screening of Variants of Concern in Autism Spectrum Disorder
Source: Cells. 2021 Dec 21;11(1):10. doi: 10.3390/cells11010010 (PMC8750892; doi:10.3390/cells11010010)
Supplement: Supplementary file 1 [file cells-11-00010-s001.zip › cells-1413545-supplementary/Table_S1.xlsx]

## Sheet: Primer designs
Gene Name	Amplicon size	PCR Forward	PCR Reverse	Sequencing Primer (Forward)	Q5 Hot Start High-Fidelity Annealing Temp
SLC12A5	982	CTAGGTTGGTTTGGGGTCAG	CAAATCTGGGAGGCTGGTAA	GAGGGGAAAGATCCTTCTGG	65
AIFM1	834	GGGCTAAGGGAAAGTGGTTC	TGCCTGCTGCTCCTTTACTT	AAAAATGAGGCAAGGGGAGT	67
PROP1	891	AGGAGTGAGGGGACAGAGGT	ATCCGGTCCTCTGGGAATAC	GCCTATGCTTTCAGCCTCAC	67
CYP11B1	807	GAATTCATCCAGCCCAGGTA	CTCAGCAGGTGCAAGGAAG	ACGCTCCTCACCATACCAAC	65
MYOC	1087	CTCAGCCTTGCTACCTCCTG	AGGGTGCTGTCCTTGTGTTC	CTCGGAGGAGGTTGCTGTAG	69
SLCO1B1	943	TGCTTATTTCAGGCATGGTG	TTTGTTGGTTTCTCCCTGCT	AGCCATCAAGTGCACACAAG	64
SLC7A14	943	CAGCTTCTTGGGGTTCTCTG	CCAAATCCTGGGGTAGGAAT	TAATGAGGCCCAATCAGCTT	65
TXNL4A	1185	GATCCGCGCTCTCAATAAAA	GCCTGATGGTGACATTCCTC	GACCTCGTCCATCTTCATGC	64
BSCL2	833	GACCCTCTGGCCTATGTGAA	GTGGGAAAGGCAGATCAGAG	CTGCCGCTAGCACTCTTACC	66
SERPINB7	800	TGGAATGAAGGAGGGCATTA	AAAGAATACCAATTTACAAGACACG	GGCCTAGAAAGTGCTGGACA	62
GJB2	827	CCAGACACTGCAATCATGAAC	ACACGTTCAAGAGGGTTTGG	TGGGTTTTGATCTCCTCGAT	65
PROKR2	833	AGGTCAGCACTGGACTTGCT	CAAAGCCTGTGCTGTTTTCA	CATAGCACAGGGTCATGGTG	65

## Sheet: genomic sequences
	Sequence for PCR primers	Sub-sequence for sequencing primer
SLC12A5	CGGGACTAGGTTGGTTTGGGGTCAGGAAAGGGCGGGACTAGTAGGGAATGAGTTGGGCCAGGAGGATGGGAGTGGGGCCTGGGAGGGGGGTGGGGTCGAGGGCGGGAGGAAAACTGAGT CAGGGTTGCCGAGGCAGGTGCCAGGTCAGCGGGTCCTCGGTGCCTGGCGGATCCTCCAATCCTCTAGCTCCCTGGAGGCTTAGCGGACAGCGACTGGGGATCCCGGGAAGGAGACGGGAGGCAGGGAAGTTAGTATGGATCCTGGGCAGCGAGATTCAGG GAGGATGCCGTAGGGTCGCTGATCCCGACTCTTGGGGACCCACTTAGCTCCTTGTCTGCTCGAGCTCCGTAAGGGTTGGGAGGAGCCAGCTCAGGCGGGGTTGGGGGCGTCTTCCTCG…	TTAGCTCCTTGTCTGCTCGAGCTCCGTAAGGGTTGGGAGGAGCCAGCTCAGGCGGGGTTGGGGGCGTCTTCCTCGCGGGCCCTGTGCAGGGTCTTGTAATGGAAGTTACACGCAGGG CACAGAGTATAGGGGAGGGGAAAGATCCTTCTGGCCTTCGGTGGAGAAGTAGCATCCTGGGCGCGTGCACAGTCTCCCCTCAGGGGGCACTCATCAGGGGTCCTCTCCCTGGCTCTGAGGCCCTCGGGTCTGGAAGGAACAAGGCGAATCGGCTTGTAGT GGCCCCAGCGAGGGGAGGAGGAGGAGGAGGAGGAGGAGGAGGAGGAAGAGGAGGAGGAGGAAGAGGAGGAGGAAGAGGAGGAGGAGGAGAAGGAGGAGGAGAAGCCTCCCCAGACCGCCA…
AIFM1	CAGTTTCCATTTATGCCTACAGGCGTAACAATGGCCCTTCATGCCATTAAGAATTGGGACTTTAAAAAATCATGGGTTAACTTACCTCTGATAAATGGATTTTAAGTTCT ATTTCATAAGCCTCCACCACCCCATCCCATGCACATCCCCCATGTCATTCGAACAGAAATCTGCCACCCTAGCCAGGACTCAAAACTCTGTGAGACAGATAGAATGGGGC TAAGGGAAAGTGGTTCACAGGAGCCTACTCTGGCTCTCATCATTCTGTTTTAATGGAGGGATGGTTAATTCGGAAAATTATATCAGGTTAATGGCAACTGCCAGGAAAAC TAATCTACTGGTGTCAAATGAAGGAGTAAAAATGAGGCAAGGGGAGTGGAGAACTGGAAGGCCTCT…	CTCCGTAAGGGTTGGGAGGAGCCAGCTCAGGCGGGGTTGGGGGCGTCTTCCTCGCGGGCCCTGTGCAGGGTCTTGTAATGGAAGTTACACGCAGGG CACAGAGTATAGGGGAGGGGAAAGATCCTTCTGGCCTTCGGTGGAGAAGTAGCATCCTGGGCGCGTGCACAGTCTCCCCTCAGGGGGCACTCATCAGGGG TCCTCTCCCTGGCTCTGAGGCCCTCGGGTCTGGAAGGAACAAGGCGAATCGGCTTGTAGTGGCCCCAGCGAGGGGAGGAGGAGGAGGAGGAGGAGGAGGA GGAGGAAGAGGAGGAGGAGGAAGAGGAGGAGGAAGAGGAGGAGGAGGAGAAGGAGGAGGAGAAGCCTCCCCAGACCGCCAGGGGTCGCTGCCGAGCCGCA…
PROP1	GCAGGAACTTGAGCTCGTGGGAAAGGCTTGCCTTCCTCCCCACAGGCTCCCTAAGCCCCCACACTAATTAGTC TGAGAGCTGTTGGGGAGGAGAGAACGGGGAGGGAAAGGACACACCTGGAAGGCGCACACCAAGAAAAGATGTCTGGAGCCGAGGCACCATCCCCATGGGGCCCAAGGGCGTGGACCCTCCTAGAGCTCAC TGTCCACCATGGGGGACACACACACGGAGCCCGCCCTCCCGCCCTGGACCCAAAGCCCTGGCCCCTCCAGCTCCCTTCATCAGAGAAGGCAGTGGCTTGGGCTAACCAACTCTGAGGTCAGGAGTGAGGG GACAGAGGTAACTGTCTCACATCCCCACTGCAATGTGAGCTGTTCAGCCGCCCCCTCCTGCCA…	GATTCGGGTTTTAATTTCTCCTCCTAACCTTCTTCATGGAGCCTATGCTTTCAGCCTCAC ACCCGCTGCCTCCTCAGGGACCCACGCACACCGGGACGGTCACTCACCCACCGTGGTGGT CGGGGTCCCAGTGGCCGGGTGTCTCTCAGGCAACAGGTTGCTGCCGACTCGCCCCTTCTT TGGCTTCTCAGCCTGGCGCCTCCTTTCTGCTTCCATGGCTCGCCACGGGGACCAAGTGTC CCTGAATCTCTGACTTGAGATTTCTCTGCTTCCGCAGCTCCTCTCCACACCTGTTCCCTC
CYP11B1	GCCTGGCCTCCAACCTGTTTCATTCCTGACCAGCCCCACCTTACAGCCCAGGCCCAGAATTCATCCAGCCCAGGTATTGCCCAAGCCCCACTATCC TGTACAGGCTCCACCCGACTTCCCCAGTTCCCACCTGACCCGGTTTAGCAGCAACCTCACCCAGATGGTACGCTCCTCACCATACCAACTCCTGCCCAGG ACCTACACAGCCTCAACCTGGCCCAGGTTCTCCCAGTACCGGCTCTGCCCAGTCCAGGAAACATGCAGGCCACTCCCACTCTGCCGAGGCCAGTCCCACA TTGCTCAAGCCCCGCCCATGCTGCCCAGACCCCGCCCAGGCCCCTCCCCAGCCCGGGCCTGCTCACATGGTGCAGCAGCAGCAGCATCTCTGCCTCTGCC…	CAGGCTCCACCCGACTTCCCCAGTTCCCACCTGACCCGGTTTAGCAGCAACCTCACCCAGATGGTACGCTCCTCACCATACCAACTCCTGCCCAGG ACCTACACAGCCTCAACCTGGCCCAGGTTCTCCCAGTACCGGCTCTGCCCAGTCCAGGAAACATGCAGGCCACTCCCACTCTGCCGAGGCCAGTCCCACA TTGCTCAAGCCCCGCCCATGCTGCCCAGACCCCGCCCAGGCCCCTCCCCAGCCCGGGCCTGCTCACATGGTGCAGCAGCAGCAGCATCTCTGCCTCTGCC AGGCGCCGCCCAAGGCACTGGCGCATGCCAAAGCCAAAGGGCACGTGGTAGAAGTTCCTGCCGGAGCCCCTGATGTCTAGCCAGCGCTGGGGGTTATAGC…
MYOC	TTAATTCA TCTGTCTTGTGCTAGCTGTGCAGTCTCTAGGAGAAAGGGCAGGCAGGGAGGCCTGGAGCGCCTGTAGCAGGTCACTACGAGCCATATCACCTGCTGAACT CAGAGTCCCCCCACTCTGCATTCTTACCTTCTCTGGAGCCTGGTGGCACAGCCCGAGCAGTGTCTCGGGTCTGGGGACACTGGCCCCTTCTCAGCCTTGC TACCTCCTGGCTGCTGCTTTCCAACCTCCTGGCCAGATTCTCATTTTCTTGCCTTAGTCGCTTCTTCTCTTCCTCCAGAACTGACTTGTCTCGGAGGAGG TTGCTGTAGGCAGTCTCCAACTCTCTGGTTTGGGTTTCCAGCTGGTCCCGCTCCCGCCTCAGGGTGCCCAGCTCCCTCTGCAGCCCC…	AGTCGCTTCTTCTCTTCCTCCAGAACTGACTTGTCTCGGAGGAGG TTGCTGTAGGCAGTCTCCAACTCTCTGGTTTGGGTTTCCAGCTGGTCCCGCTCCCGCCTCAGGGTGCCCAGCTCCCTCTGCAGCCCCTCCTGGGTCTCCT GGGGCCTGGCAGCCTGGTCCAAGGTCAATTGGTGGAGGAGGCTCTCCAGGGAGCTGAGTCGAGCTTTGGTGGCCTCCAGGTCTAAGCGTTGGGTGCTGCT GTCTCTCTGTAAGTTATGGATGACTGACATGGCCTGGCTCTGCTCTGGGCAGCTGGATTCATTGGGACTGGCCACACTGAAGGTATACTGGCATCGGCCA CTCTGGTCATTGGCCTTCCTGAGCTGAGCTGTCCTGGCCCCCACATCCCA…
SLCO1B1	GAAATGCTTATTTCAGGCATGGTGGGAAGCCCCTTTATTGACTCAGTAGATTTCTTGCAAACTGCTAAAATTTCATTGCTGACCCTTTCTTGATT TTATTAGCTTGTGCCAATAGACATTTTCAGACAACAATGAGACGTCATAGTTCTTCCACAGGTAGTAATTAAACAGTCTGCAAGCTTAAATGTCCAGTGA TAGAAACTGTCCAGTCATGTAATCAGAAAAGCCATCAAGTGCACACAAGCTCAGGCAATGACAACAATATCATGACTGATTCCTAGACAGTATCTGTTGC ATTATGTCATCAAATGTTAGACTGATCCTAGTCTCAGAGATGACAAAAAATTAAAAGAAAAAAATCGTGTCTTGGAATTGAGGAAATGTAGTTTACTTTC …	TAGAAACTGTCCAGTCATGTAATCAGAAAAGCCATCAAGTGCACACAAGCTCAGGCAATGACAACAATATCATGACTGATTCCTAGACAGTATCTGTTGC ATTATGTCATCAAATGTTAGACTGATCCTAGTCTCAGAGATGACAAAAAATTAAAAGAAAAAA
SLC7A14	AAGGGGCCATGTAGGGCAGCTTCTTGGGGTTCTCTGGCTGCTGCAGGATCACAAACACCAGGGTGCTGATCAGCAGCACCATCAGAACAACCAGAAGGAT GGCCCACCAGCTCTGCTCTGAGATGTAGTCAGAACCAAAGATGATGAAGGAGCAGAAGATGAACATGAGGATGAAGAGCAGGAGCACGCAGATGGTCACC GTGTGCCCCGTCGCTGCTGTGGGCCGGTCCATTTTGCCTGGAAGGCCCAGCCGGATTCTCATGGTGTAATAATGAGGCCCAATCAGCTTCTTTAACTTGA TGAGATAAATATTTTCGGATTCATCAGCTTCTATGCCTGTGGTCATGTCCACGGTGCCGTAATTGGGGTGGTTGACGTTGTAGGTTGACTTGTCTG…	GGCCCACCAGCTCTGCTCTGAGATGTAGTCAGAACCAAAGATGATGAAGGAGCAGAAGATGAACATGAGGATGAAGAGCAGGAGCACGCAGATGGTCACC GTGTGCCCCGTCGCTGCTGTGGGCCGGTCCATTTTGCCTGGAAGGCCCAGCCGGATTCTCATGGTGTAATAATGAGGCCCAATCAGCTTCTTTAACTTGA TGAGATAAATATTTTCGGATTCATCAGCTTCTATGCCTGTGGTCATGTCCACGGTGCCGTAATTGGGGTGGTTGACGTTGTAGGTTGACTTGTCTGATTT CCCTATGAGCATCTCATTGTCTCCCAAGGATGGTAAGT
TXNL4A	GGGATCATAAACCCTTTAAAATATGAAAAACTACAAGAG CTCCCCGCAGAAAAAGGCGTGAAACGCCGGCACAGTCCCCGAGAGCGCTCGACCGCAGCGAGGGGAGGAATCGCCTGAACGACGGAGCCGCGGCCCCTCCTCGGGGAACAGCTCGCGCCC CCAGGCGACGCCGGCAGGGCAGAGGCGCGGGGCAGATGCGGAAGCACAGCCCGCAGAGCGGGAGAGTCCGGCGCGCTACCTTCTCGGCGATGCTGTACAGGACCTCGTCCATCTTCATGC ACGTAGGATCCCAGTCGTGGCCGAAGCGGATGACGACCACGCGGTCCTCCTCCGAGAGGATGGCCTGGTCCACCTGCCAGCCGTTGTGCAGGTGCGGGAGCATGTACGACATGGCGG…	CGCTACCTTCTCGGCGATGCTGTACAGGACCTCGTCCATCTTCATGC ACGTAGGATCCCAGTCGTGGCCGAAGCGGATGACGACCACGCGGTCCTCCTCCGAGAGGATGGCCTGGTCCACCTGCCAGCCGTTGTGCAGGTGCGGGAGCATGTACGACATGGCGGCCC GCGCGCTCGCCGCCGCCCAAGGCGGGGCGCCAGGGAGGGCCCAGCGAGGTGGGCTCAGCCGGCCCCTCACTCCCCGGCCCCCGCCGCCCCCGGGCCCACGGACGAAATCCGGTCCCGCCC GCACACGCAAACTCCGCTGGGACTGCCACCCGGCAGAACGTCTGGGCGCGCACGCACCGACGCCGTGCGTGCTGA
BSCL2	AATATGTGGCAGCTTTGAGACCCTCTGGCCTATGTGAAACCCAAGTCAGCTCTGCTCTGTAAA CCCATTACCTCTGCTTGGGACCCTCTTGGTGGAAGGTTAGCCCCCGTGAAGAGTTGCCCAAGGTTCACTCCAGTTGGCCCCTCACCTGAGCCCAGTGAAGTGCGCGTGGA TGCGGAGGTAGGCTCCATACAGCTGGATGCGCTTGCTGTGGATCTCAATGATCGCTCCAGTGGTCGGCACGTACTGTGAGGGGGTGGGGTGAGGGTGGCGTCAGGCCAGG GTCCTGCCGCTAGCACTCTTACCCGCCTCATCTGAGCCCCACTTCCAGTCTCTCAGTTGTGATGTCTCCTGAGCCTGGAGGCTTCTCAGGTAGAATCCTGGGCTAATGGG AG…	CCAAGTCAGCTCTGCTCTGTAAA CCCATTACCTCTGCTTGGGACCCTCTTGGTGGAAGGTTAGCCCCCGTGAAGAGTTGCCCAAGGTTCACTCCAGTTGGCCCCTCACCTGAGCCCAGTGAAGTGCGCGTGGA TGCGGAGGTAGGCTCCATACAGCTGGATGCGCTTGCTGTGGATCTCAATGATCGCTCCAGTGGTCGGCACGTACTGTGAGGGGGTGGGGTGAGGGTGGCGTCAGGCCAGG GTCCTGCCGCTAGCACTCTTACCCGCCTCATCTGAGCCCCACTTCCAGTCTCT
SERPINB7	CATTTA TGTGGAATGAAGGAGGGCATTACCTTTCAATGGATTGAAGTACTGTAGTAGCAAAAGGTGGCCTAGTCAATGCAGTAAAGGCACTTTGGTACCTATGAGC AGGGACCCTGGGGTTGTCTCCCTGGGTTGGAATCCTATTGCTATCACTTTCTTGTTGTGTGTCTTAATCTCTTTGTGCCTTAGCTTCCTCAACAGGAAAT GGAAACAATAATAGTGCCTACCTCACAGGGATTATGTAAGGATTAAACCAAAGATTGCCTTTAAAGGGCCTAGAAAGTGCTGGACACATTAATTGCTCAT AGGTTATTCTTAATATTCTTATTGGTGTTATTATGTGTTAAGAAAAAAACTTCATACCAATTAATGGTCTTTTTAAATCATTTTTAAAA…	GGAAAT GGAAACAATAATAGTGCCTACCTCACAGGGATTATGTAAGGATTAAACCAAAGATTGCCTTTAAAGGGCCTAGAAAGTGCTGGACACATTAATTGCTCAT AGGTTATTCTTAATATTCTTATTGGTGTTATTATGTGTTAAGAAAAAAACTTCATACCAATTAATGGTCTTTTTAAATCATTTTTAAAATTATA
GJB2	GATGCAAATTCCAGACACTGCAATCATGAACACTGTGAAGACAGTCTTCTCCGTGGGCCGGGACACAAAGCAGTCCACAGTGTTGGGACAAGGCCAGG CGTTGCACTTCACCAGCCGCTGCATGGAGAAGCCGTCGTACATGACATAGAAGACGTACATGAAGGCGGCTTCGAAGATGACCCGGAAGAAGATGCTGCT TGTGTAGGTCCACCACAGGGAGCCTTCGATGCGGACCTTCTGGGTTTTGATCTCCTCGATGTCCTTAAATTCACTCTTTATCTCCCCCTTGATGAACTTC CTCTTCTTCTCATGTCTCCGGTAGGCCACGTGCATGGCCACTAGGAGCGCTGGCGTGGACACGAAGATCAGCTGCAGGGCCCATAGCCGGATGTGGGA…	TTGCACTTCACCAGCCGCTGCATGGAGAAGCCGTCGTACATGACATAGAAGACGTACATGAAGGCGGCTTCGAAGATGACCCGGAAGAAGATGCTGCT TGTGTAGGTCCACCACAGGGAGCCTTCGATGCGGACCTTCTGGGTTTTGATCTCCTCGATGTCCTTAAATTCACTCTTTATCTCCCCCTTGATGAACTTC CTCTTCTTCTCATGTCTCCGGTAGGCCACGTGCATGGCCACTAGGAGCGCTGGCGTGGACACGAAGATCAGCTGCAGGGCCCATAGCCGGATGTGGGAGA TGG
PROKR2	ACCTCTTCTGTGGTGGGCACCCCGTTGGTTCTGAGGTCAAGGTCAGCACTGGACTTGCTCCCCCGCTGGGAGGGACGCCAGTGCAGCAGCATCATCTTC TTGAAGTACTTCATGGTGTTGTTCTTGACCGTCACGAAGCACACGGTGTTGATCATGCTGTTGCTCATGGCGATGCACTCGACCACGTAGAAGGCAGTGA GGTAGTGCTTTTCCTTCACGAACACAGTGGGGAAGAAGTCACGAACGATGGTGAAACCGTAGAAGGGTGCCCAGCACAGCACATAGGCCGTGAGAATGCA CATGAGCACCAGGACCGTCTTCCTGCGGCAGCGCAGCCGCTTGCGAATCTGCTCCGTCTGGAACCCAGGGACTGCCTTGAACCAGAGCTCCCGGGAG…	GTAGTGCTTTTCCTTCACGAACACAGTGGGGAAGAAGTCACGAACGATGGTGAAACCGTAGAAGGGTGCCCAGCACAGCACATAGGCCGTGAGAATGCA CATGAGCACCAGGACCGTCTTCCTGCGGCAGCGCAGCCGCTTGCGAATCTGCTCCGTCTGGAACCCAGGGACTGCCTTGAACCAGAGCTCCCGGGAGATC CTGGCATAGCACAGGGTCATGGTGACCACAGGGCCCACGAACTCGACACCAAAGATGAAGAGGAAGTAGGACTTGTAGTAGAGCTGCTGATCCACAGGCC AG
